# Supplementary material for: Unraveling the Multi-Omic Landscape of Extracellular Vesicles in Human Seminal Plasma
Source: Biomolecules. 2025 Jun 7;15(6):836. doi: 10.3390/biom15060836 (PMC12190863; doi:10.3390/biom15060836)
Supplement: Supplementary file 1 [file biomolecules-15-00836-s001.zip]

Archive with 4 entries (4 files):
- biomolecules-3612311_Supplementary Figure S1-S2.pdf
- biomolecules-3612311_Supplementary Table S6.pdf
- biomolecules-3612311_Supplementary Tables S1new.pdf
- biomolecules-3612311_Supplementary Tables S2-S3-S4-S5.pdf
